# Supplementary material for: Adaptive Strategy of the Perennial Halophyte Grass Puccinellia tenuiflora to Long-Term Salinity Stress
Source: Plants (Basel). 2024 Dec 8;13(23):3445. doi: 10.3390/plants13233445 (PMC11644322; doi:10.3390/plants13233445)
Supplement: Supplementary file 1 [file plants-13-03445-s001.zip]

Archive with 1 entries (1 files):
- plants-3307018-supplementary.xlsx
