# Supplementary material for: Adaptive Strategy of the Perennial Halophyte Grass Puccinellia tenuiflora to Long-Term Salinity Stress
Source: Plants (Basel). 2024 Dec 8;13(23):3445. doi: 10.3390/plants13233445 (PMC11644322; doi:10.3390/plants13233445)
Supplement: Supplementary file 1 [file plants-13-03445-s001.zip › plants-3307018-supplementary.xlsx]

## Sheet: Table S1
Table S1 The mean value and Standard Deviation for Figure 1.
	CG		SG
	Average	Standard Deviation	Average	Standard Deviation	P value (t-test)
E	0.00814023	0.0019724	0.00136231	0.000179274	0.000131715
PN	19.6155	0.812657	6.06158	0.451924	2.07571e-09
gs	0.234574	0.0500044	0.035089	0.00352696	4.53164e-05
Fv/Fm	0.787369	0.00812781	0.767444	0.0131374	0.0326387
PhiPS2	0.204064	0.0183825	0.137162	0.00820264	0.000161284
ETR	129.017	11.6224	86.7191	5.18561	0.00016129
Fv'/Fm'	0.447825	0.0335399	0.410224	0.051678	0.256973
qP	0.457597	0.0495886	0.33953	0.0460387	0.00820153
qN	0.702642	0.100376	0.800553	0.0529077	0.122659

## Sheet: Table S2
Table S2 The mean value and Standard Deviation for Figure 2.
	Leaf						Root
	CG		SG				CG		SG
	Average	Standard Deviation	Average	Standard Deviation	P value (t-test)		Average	Standard Deviation	Average	Standard Deviation	P value (t-test)
Superoxide (O2-) production rate (nmol min-1 g-1 FW)	42.4264	3.77491	90.8631	4.92442	0.000382754		66.1144	0.999999	71.4177	5.76628	0.26925
Malondialdehyde (MDA) concentration (nmol g-1 FW)	25.0642	1.12081	38.281	1.92355	0.00110128		14.7145	1.9894	36.3853	2.05737	0.000430896
Leaf electrolyte leakage rate (%)	13.6433	1.46135	18.24	1.67674	0.0431264

## Sheet: Table S3
Table S3 The mean value and Standard Deviation for Figures 3-7. Relative concentrations for undetected metabolites were assigned as “9”.
					Leaf						Root
					CG		SG				CG		SG
Index	Compounds	Class I	Class II	CAS	Average	Standard Deviation	Average	Standard Deviation	P value (t test)		Average	Standard Deviation	Average	Standard Deviation	P value (t-test)
pme3827	3,4-Dihydroxy-L-phenylalanine (L-Dopa)	Amino acids and derivatives	Amino acids and derivatives	59-92-7	279720	15370.1	219513	7826.97	0.00783661		337600	16360	41687.7	6869.08	1.91607e-05								#REF!
pme2914	3-Hydroxy-3-methylpentane-1,5-dioic acid	Amino acids and derivatives	Amino acids and derivatives	503-49-1	1.01565e+06	51700.9	681330	7122.25	0.000822815		8.89813e+06	35931.2	1254000	41268.5	3.93774e-09								#REF!
pme2758	4-Hydroxy-L-glutamic acid	Amino acids and derivatives	Amino acids and derivatives	3913-68-6	18407	2129.44	12917.3	2101.34	0.0603619		9452.4	2354.39	9	0	0.00476505								#REF!
pme0120	5-Aminovaleric acid	Amino acids and derivatives	Amino acids and derivatives	660-88-8	175253	19334.8	128603	5160.94	0.0300255		365450	11050	150447	10388.6	3.6534e-05								#REF!
pme1228	5-Hydroxy-L-tryptophan	Amino acids and derivatives	Amino acids and derivatives	56-69-9	16481	1385.44	41466	931.801	2.94733e-05		11860.4	6324.41	3446	4860.65	0.210012								#REF!
pme2566	5-L-Glutamyl-L-amino acid	Amino acids and derivatives	Amino acids and derivatives	5875-41-2	4.86447e+06	80267.9	1.75047e+07	1.22014e+06	0.000127361		574403	8630.83	1.75737e+06	34123.9	1.17225e-06								#REF!
mws0263	5-Oxo-L-Proline	Amino acids and derivatives	Amino acids and derivatives	98-79-3	40976.3	8298.06	37635	8445.43	0.710206		53133.3	3470.65	9065.6	2984.41	0.000168501								#REF!
ML10181668	Cycloleucine	Amino acids and derivatives	Amino acids and derivatives	52-52-8	835643	27954.3	9	0	1.87154e-06		7961500	17844.5	2.16737e+06	370235	2.47834e-05								#REF!
pme0066	Guanidinoacetate	Amino acids and derivatives	Amino acids and derivatives	352-97-6	9162.6	338.475	2410.37	1800.26	0.00645855		13017.3	2044.18	9	0	0.000844014								#REF!
pme0128	L-Alanyl-L-Alanine	Amino acids and derivatives	Amino acids and derivatives	1948-31-8	372243	41583.7	1.23113e+06	43363.6	3.53354e-05		9	0	3589.63	642.506	0.00140129								#REF!
mws0260	L-Arginine	Amino acids and derivatives	Amino acids and derivatives	74-79-3	41383000	2.57903e+06	37962000	798534	0.14761		4.14437e+07	105085	16216000	626050	6.00119e-07								#REF!
mws0001	L-Asparagine	Amino acids and derivatives	Amino acids and derivatives	70-47-3	104343	10253.2	9	0	0.000135514		1906300	198158	158407	26594.8	0.000245966								#REF!
mws0219	L-Aspartic Acid	Amino acids and derivatives	Amino acids and derivatives	56-84-8	11738000	337106	9.39163e+06	192652	0.00102901		3.33043e+06	89094	869623	40820.4	3.75315e-06								#REF!
pme0008	L-Citrulline	Amino acids and derivatives	Amino acids and derivatives	372-75-8	2.01313e+07	1.16867e+06	1.74667e+07	265757	0.0347056		19529000	491777	6.06297e+06	112447	2.94064e-06								#REF!
Hmsp000364	L-Cyclopentylglycine	Amino acids and derivatives	Amino acids and derivatives	2521-84-8	68486.7	10033.1	164753	6449.9	0.000336108		41002	10302	64585.7	10096.8	0.0818387								#REF!
pme0195	L-Cysteine	Amino acids and derivatives	Amino acids and derivatives	52-90-4	21445.7	4847.42	99638.3	2284.9	3.25816e-05		550860	33972.4	6.46087e+06	499861	7.56497e-05								#REF!
pme0193	L-Glutamine	Amino acids and derivatives	Amino acids and derivatives	56-85-9	5744700	204803	12915000	901921	0.000393166		3.01337e+06	20646.6	3.37567e+06	104474	0.00857764								#REF!
mws0193	L-Homocitrulline	Amino acids and derivatives	Amino acids and derivatives	1190-49-4	115693	4403.83	75138	1819.61	0.000273152		81763.3	3885.82	24265.3	2024.34	4.96151e-05								#REF!
mws0258	L-Isoleucine*	Amino acids and derivatives	Amino acids and derivatives	73-32-5	1044560	65252.6	1516100	115635	0.00737261		1.55667e+06	105557	733430	26118.8	0.000431226								#REF!
mws0227	L-Leucine*	Amino acids and derivatives	Amino acids and derivatives	61-90-5	1.03656e+06	40354.2	1.47023e+06	98406.7	0.00448865		1.53783e+06	76955.8	708603	27567.6	0.000137179								#REF!
pme0026	L-Lysine	Amino acids and derivatives	Amino acids and derivatives	56-87-1	5.97943e+06	302304	1.32977e+07	957121	0.000499088		3.18123e+06	104143	3.67037e+06	44837.7	0.00365226								#REF!
pme1210	L-Methionine	Amino acids and derivatives	Amino acids and derivatives	63-68-3	4.14237e+06	121255	6.76817e+06	439989	0.0012413		1.38723e+06	42344.3	318263	107922	0.000199621								#REF!
pme0006	L-Proline	Amino acids and derivatives	Amino acids and derivatives	147-85-3	6.54537e+06	270346	2.14903e+07	991733	3.3047e-05		4165200	96135.6	2.18917e+07	304774	1.58281e-07								#REF!
Lmhp001461	L-Prolyl-L-Leucine	Amino acids and derivatives	Amino acids and derivatives	52899-07-7	149353	18638	813687	32233.3	1.46476e-05		51902.3	3908.93	99149	12016.5	0.00613805								#REF!
Lmhp001732	L-Prolyl-L-Phenylalanine	Amino acids and derivatives	Amino acids and derivatives	13589-02-1	77605.7	3156.91	420997	23215	3.20051e-05		19061.7	4025.17	44925.3	4251.51	0.00334642								#REF!
pme0010	L-Serine	Amino acids and derivatives	Amino acids and derivatives	56-45-1	149177	2150.74	165186	49286.5	0.670108		211557	19043.5	96983.7	34408.1	0.0146107								#REF!
Zmzn000113	L-threo-3-Methylaspartate	Amino acids and derivatives	Amino acids and derivatives	6061-13-8	1983600	76087.1	1.44747e+06	66058.6	0.00166997		890853	34590.4	307040	28739.9	5.1787e-05								#REF!
mws0230	L-Threonine*	Amino acids and derivatives	Amino acids and derivatives	72-19-5	674757	38454.8	155260	14920	5.83834e-05		1.38777e+06	61632.9	524660	24357.1	5.11268e-05								#REF!
mws0282	L-Tryptophan	Amino acids and derivatives	Amino acids and derivatives	73-22-3	1.82973e+06	89186.3	5584600	470380	0.000375847		1.73597e+07	1.53923e+06	13695000	837771	0.0416639								#REF!
pme1002	L-Tyramine	Amino acids and derivatives	Amino acids and derivatives	51-67-2	1.49347e+06	157579	939260	49924.4	0.00902712		106659	16460.7	19792.7	2205.1	0.0017815								#REF!
mws0256	L-Valine	Amino acids and derivatives	Amino acids and derivatives	72-18-4	1.25207e+07	732485	13257000	536907	0.31547		1.18457e+07	282407	5509100	207790	1.39179e-05								#REF!
pme0122	N6-Acetyl-L-lysine	Amino acids and derivatives	Amino acids and derivatives	692-04-6	686527	130731	559737	36408.7	0.256913		475413	46355.8	122867	4782.22	0.000432471								#REF!
pme0170	N-Acetyl-L-Arginine	Amino acids and derivatives	Amino acids and derivatives	155-84-0	574480	92462.3	308023	31907.9	0.0182633		15401	665.374	9	0	5.20564e-06								#REF!
pme2559	N-Acetyl-L-Aspartic Acid	Amino acids and derivatives	Amino acids and derivatives	997-55-7	38400	6537.95	47810.3	14908.4	0.459535		42298	7039.93	126072	31634.2	0.0216625								#REF!
pme0137	N-Acetyl-L-Glutamine	Amino acids and derivatives	Amino acids and derivatives	2490-97-3	110111	13008.9	642453	67558.8	0.000396167		94725.7	11717.7	148083	18470.7	0.0260613								#REF!
pmb0468	N-Formyl-L-Methionine	Amino acids and derivatives	Amino acids and derivatives	4289-98-9	105471	12313.2	477243	64577.4	0.00132543		1351900	63781.1	1.21377e+06	16242.4	0.0412222								#REF!
Zmyn000155	N-α-Acetyl-L-ornithine	Amino acids and derivatives	Amino acids and derivatives	6205-08-9	1.37213e+06	83880.1	3.85927e+06	140525	2.77188e-05		373787	34275.4	613080	25071	0.00134358								#REF!
mws1050	O-Acetylserine	Amino acids and derivatives	Amino acids and derivatives	5147-00-2	1358700	124056	491543	54449	0.000825374		374647	5794.69	185160	19263.3	0.000183569								#REF!
mws0582	S-(Methyl)glutathione	Amino acids and derivatives	Amino acids and derivatives	2922-56-7	181420	27359.3	74913	8092.54	0.00617313		416700	60355.6	267750	18209.5	0.0287999								#REF!
pme2563	γ-Glu-Cys	Amino acids and derivatives	Amino acids and derivatives	636-58-8	18121.3	3633.44	8908	2248.52	0.0380522		9	0	2028.47	1524.61	0.134328								#REF!
Lmqp000427	N-Methyl-Trans-4-Hydroxy-L-Proline	Amino acids and derivatives	Amino acids and derivatives	59-92-7	71137.3	6304.91	48429	10149.1	0.0547808		88586	6584.49	44099.7	6963.79	0.00278594								#REF!
mws0361	Palmitoleic Acid*	Lipids	Free fatty acids	373-49-9	1767.27	58.2229	3662.4	610.894	0.0119922		5659.47	1072.19	4249.53	1061.05	0.256744								#REF!
Hmsn000210	Methyl 7,10-hexadecadienoate	Lipids	Free fatty acids	-	7.11953e+06	140433	5.35793e+06	111660	0.00015596		4.02283e+06	294961	1.03361e+06	97017.9	0.000168531								#REF!
mws0362	Heptadecanoic acid	Lipids	Free fatty acids	506-12-7	9	0	51131.3	16043.7	0.0107705		63997.7	4564.91	57681.7	12873.2	0.548829								#REF!
mws1436	1,18-Octadecanediol	Lipids	Free fatty acids	3155-43-9	9	0	9	0	#DIV/0!		19317	398.567	9	0	2.71977e-07								#REF!
pmb2786	9-Hydroxy-10,12,15-octadecatrienoic acid*	Lipids	Free fatty acids	89886-42-0	193527	4428.1	446973	40651.1	0.000933912		208560	11150.9	156853	8036.36	0.00600539								#REF!
Lmbn005443	13-KODE; (9Z,11E)-13-Oxooctadeca-9,11-dienoic acid*	Lipids	Free fatty acids	54739-30-9	199290	6672.43	444963	37025.5	0.00076421		209387	9719.66	158327	5981.67	0.00319349								#REF!
Lmcn009539	E,E,Z-1,3,12-Nonadecatriene-5,14-diol	Lipids	Free fatty acids	-	26586.3	4317.06	57124.3	3911.85	0.00176689		53037.7	11616.9	29967.7	7188.59	0.0753139								#REF!
mws0397	Cis-5,8,11,14,17-Eicosapentaenoic Acid	Lipids	Free fatty acids	10417-94-4	379.2	523.542	352.2	485.358	0.95991		23257.3	2448.97	1733.7	536.284	0.000264032								#REF!
Lmbn004685	5S,8R-DiHODE; (5S,8R,9Z,12Z)-5,8-Dihydroxyoctadeca-9,12-dienoate	Lipids	Free fatty acids	-	4273.07	3016.46	9	0	0.116232		144263	2166.91	599340	35452.7	5.45536e-05								#REF!
Lmbn005487	12,13-DHOME; (9Z)-12,13-Dihydroxyoctadec-9-enoic acid	Lipids	Free fatty acids	263399-35-5	27543	1634.08	59685.3	3582.58	0.000321597		31118.3	1290.1	27207	1147.91	0.0328011								#REF!
mws0955	12-Oxo-5,8,10,14-eicosatetraenoic acid	Lipids	Free fatty acids	108437-64-5	9	0	9	0	#DIV/0!		3925.27	372.463	8713.6	1167.88	0.00524439								#REF!
mws0954	5-Hydroxy-6,8,11,14-eicosatetraenoic acid	Lipids	Free fatty acids	70608-72-9	9	0	9	0	#DIV/0!		4515.37	373.428	16249.7	1311.18	0.000261436								#REF!
mws0371	Cis-4,7,10,13,16,19-Docosahexaenoic Acid	Lipids	Free fatty acids	6217-54-5	9	0	9	0	#DIV/0!		4290.3	1026.35	9745.5	1334.3	0.0101608								#REF!
pme2292	Putrescine	Alkaloids	Phenolamides	110-60-1	1.98533e+06	143053	2793600	151246	0.00536075		553423	42369.3	1.11333e+06	107721	0.00238937								#REF!
pme1841	Cadaverine	Alkaloids	Phenolamides	462-94-2	249403	10882.7	254980	1082.5	0.510725		406323	8606.47	143370	14069.5	2.29146e-05								#REF!
pme2693	N-Acetylputrescine	Alkaloids	Phenolamides	18233-70-0	214410	14024.3	252220	14146.6	0.0549818		8.22347e+06	196582	413407	20926.1	6.1448e-07								#REF!
pmb0501	Agmatine	Alkaloids	Phenolamides	306-60-5	225707	16889.4	248613	17225.9	0.250464		8131100	281437	429320	23086.3	2.69857e-06								#REF!
pmb0130	Acetryptine	Alkaloids	Phenolamides	3551-18-6	1.04919e+06	52210.8	423527	12842.2	7.98335e-05		9581.77	915.592	4391.87	156.291	0.00138742								#REF!
pmb0323	N-Caffeoylputrescine	Alkaloids	Phenolamides	29554-26-5	9	0	9	0	#DIV/0!		1.43673e+06	61786.9	317503	37404.8	2.56571e-05								#REF!
Lmlp003161	N-Feruloylputrescine	Alkaloids	Phenolamides	501-13-3	9	0	9	0	#DIV/0!		628133	6256.25	3680900	155641	1.008e-05								#REF!
Lmhp003013	N-Feruloyl-Cadaverine	Alkaloids	Phenolamides	-	9	0	9	0	#DIV/0!		1073700	28518.9	5.04987e+06	148800	3.14687e-06								#REF!
Lmhp002501	N-Feruloylhydroxyputrescine	Alkaloids	Phenolamides	-	340610	17086.3	421403	55658.6	0.121212		2.46877e+06	50982.4	8.14597e+06	788769	0.000528958								#REF!
pmb0494	Sinapoylputrescine	Alkaloids	Phenolamides	70185-57-8	9	0	9	0	#DIV/0!		179877	8004.13	556153	57897.3	0.000807224								#REF!
pmb0496	N-Feruloylagmatine	Alkaloids	Phenolamides	-	9	0	9	0	#DIV/0!		96753.3	17440.7	293870	33186.4	0.00174678								#REF!
pma1839	N-Sinapoylcadaverine	Alkaloids	Phenolamides	-	9	0	9	0	#DIV/0!		10802	481.216	47502.7	6047.73	0.00102492								#REF!
mws1433	N-Feruloyltyramine	Alkaloids	Phenolamides	66648-43-9	11345.7	816.27	54692.7	3256.38	5.29046e-05		17075	8608.53	19793	1540.26	0.682977								#REF!
pmb0776	N-Feruloyltryptamine	Alkaloids	Phenolamides	53905-13-8	10279.8	788.783	10294	4018.1	0.99633		73490.7	7076.25	149580	2651.65	0.000141252								#REF!
pmb0489	N-Glucosyl-p-coumaroylputrescine	Alkaloids	Phenolamides	-	9	0	9	0	#DIV/0!		6.66513e+06	130179	1.75783e+06	106530	2.06278e-06								#REF!
pmb0500	N-p-Coumaroyl-N'-feruloylputrescine	Alkaloids	Phenolamides	380302-96-5	46234.3	11141.8	2.17883e+06	324452	0.000746892		2.11347e+06	95183.4	12239000	630226	2.32424e-05								#REF!
Lmhp005784	p-Coumaroylferuloylcadaverine	Alkaloids	Phenolamides	-	10682.8	7714.1	574003	57099.3	0.000158601		1.13683e+06	68963.9	10225400	303501	2.05487e-06								#REF!
Lmhp005550	N,N'-Diferuloylputrescine	Alkaloids	Phenolamides	42369-86-8	187753	39866.2	1.1405e+06	214707	0.00350385		1.17087e+07	602777	53103000	845128	5.91994e-07								#REF!
Lmhp005872	Diferuloylcadaverine	Alkaloids	Phenolamides	-	55731	32235.9	693883	117917	0.00179459		8.21043e+06	221854	39043000	468616	1.1983e-07								#REF!
Lmgn000219	Succinic semialdehyde	Organic acids	Organic acids	692-29-5	9	0	9	0	#DIV/0!		70895	3648.1	9321.37	1332.84	2.34353e-05								#REF!
pme3011	γ-Aminobutyric acid	Organic acids	Organic acids	56-12-2	1.73447e+07	478409	19129000	708732	0.0419246		7341300	159713	3607100	91150.9	8.75105e-06								#REF!
Lmbn000193	Tartronate semialdehyde	Organic acids	Organic acids	2480-77-5	1.39547e+06	37486.6	515150	15982.8	6.8394e-06		155180	9292.39	61948.3	10007.1	0.000643745								#REF!
ML10172161	Hydroxypyruvic acid	Organic acids	Organic acids	1113-60-6	1.28687e+06	13246.7	463790	23142.8	1.64676e-06		135827	10354.3	41191	5593.95	0.000340982								#REF!
mws0576	3-Hydroxybutyric acid	Organic acids	Organic acids	300-85-6	8123800	110343	2646200	157331	2.26296e-06		1654300	27718.6	693073	28890	4.48871e-06								#REF!
pme1975	Malonic acid	Organic acids	Organic acids	141-82-2	9.43497e+06	113041	3.18903e+06	177437	1.92365e-06		1.97057e+06	27916.2	891580	12122.8	9.47018e-07								#REF!
mws0601	Pyrrole-2-carboxylic acid	Organic acids	Organic acids	634-97-9	17028.7	1376.12	37511.3	3860.83	0.00211492		13525.3	2313.2	24334	5317.27	0.0578163								#REF!
pme1730	D-Erythronolactone	Organic acids	Organic acids	15667-21-7	11285.3	714.694	119067	1994.06	2.23504e-07		80235.3	4053.57	502497	43571	0.000166976								#REF!
mws0147	β-Hydroxyisovaleric acid	Organic acids	Organic acids	625-08-1	110790	969.158	91335.7	6161.93	0.0115943		141973	2368.08	67907	9095.95	0.000368979								#REF!
mws0671	L-Homoserine*	Organic acids	Organic acids	672-15-1	682653	25129.1	150517	14451.1	1.30795e-05		1023930	62283.1	313113	9694.1	9.03723e-05								#REF!
Lmgp002593	3-hydroxybenzaldehyde	Organic acids	Organic acids	100-83-4	3.62067e+06	170001	2764500	203699	0.0103107		381133	30909.8	43727	7409.4	0.000114723								#REF!
Zmgn000217	Methylenesuccinic acid	Organic acids	Organic acids	97-65-4	141237	16838.7	292080	83502.2	0.0664601		67477	7671.91	21256	1750.83	0.00114712								#REF!
Zmpn000638	3-Guanidinopropionic acid	Organic acids	Organic acids	353-09-3	136997	20730.7	192893	10999	0.0280845		92785.7	13223.8	207063	15811.2	0.00142908								#REF!
pme0274	6-Aminocaproic acid	Organic acids	Organic acids	60-32-2	730593	67644.8	1251500	73075.9	0.00178066		705737	144012	262500	16103.2	0.0123917								#REF!
pme0243	Glutaric acid*	Organic acids	Organic acids	110-94-1	83438.7	9609.06	64245.7	16530.5	0.228743		646103	33900.6	318327	10603.8	0.000199009								#REF!
Lmgn000160	3-Ureidopropionic Acid	Organic acids	Organic acids	462-88-4	135867	3605.93	266403	21758	0.00111414		309097	16699	27739.7	2497.77	1.92239e-05								#REF!
Lmbn000198	3-Dehydro-L-Threonic Acid*	Organic acids	Organic acids	-	4.60543e+07	853452	3.50437e+07	1.23522e+06	0.000487926		2.82667e+07	1.85026e+06	7.85987e+06	291822	0.000103553								#REF!
mws0275	L-Malic acid*	Organic acids	Organic acids	97-67-6	3.54797e+06	167996	2364900	358013	0.0133627		2937600	198019	823483	78509.8	0.000149507								#REF!
pme3207	Muconic acid	Organic acids	Organic acids	1119-72-8	1803900	191179	16434000	468199	2.13324e-06		8.97233e+06	169830	29360000	1.42159e+06	3.58856e-05								#REF!
Lmgn000224	2-Methyl-3-oxosuccinic acid	Organic acids	Organic acids	-	81783.7	13037.6	62068	7500.06	0.137392		527157	18179.4	85756.3	1071.05	4.32148e-06								#REF!
pme2380	α-Ketoglutaric acid	Organic acids	Organic acids	328-50-7	544930	10522.6	402940	33559.2	0.00465354		11305000	313105	2.06197e+06	105301	2.4368e-06								#REF!
Wmzn000227	2,2-Dimethylsuccinic acid	Organic acids	Organic acids	597-43-3	232273	9587.97	162283	17397.9	0.00758291		274743	39800.6	93010	6610.03	0.00311433								#REF!
pmb2826	L-Citramalic acid	Organic acids	Organic acids	6236-09-5	415597	12814	176863	11324.5	3.88265e-05		165717	3399.97	9	0	2.65469e-07								#REF!
pme3154	Mevalonic acid	Organic acids	Organic acids	150-97-0	112582	18599.9	9	0	0.001023		97744.7	17735.9	280987	21926.2	0.000779002								#REF!
Zmgn004439	Decanoic acid	Organic acids	Organic acids	334-48-5	5171.8	314.088	11472.5	2275.45	0.0178538		1374.63	236.905	1504.5	234.931	0.611294								#REF!
Zmgn001448	2-Propylmalic Acid	Organic acids	Organic acids	-	280593	3387.73	115863	13929.3	8.38954e-05		2.35153e+06	101123	1.00581e+06	46518.6	6.8637e-05								#REF!
pmb3101	2-Isopropylmalic Acid	Organic acids	Organic acids	49601-06-1	291380	24493	116507	3674.96	0.000565211		2240800	164973	959663	15326.4	0.000397186								#REF!
Lmgn000242	4,5,6-Trihydroxy-2-oxohexanoic acid	Organic acids	Organic acids	56742-44-0	10412.8	1669.36	43769.3	7050.6	0.00287246		30573.3	3463.25	146970	25118.6	0.00290342								#REF!
pme0266	Sebacate	Organic acids	Organic acids	111-20-6	1480.53	326.847	9	0	0.00311994		3723.5	525.388	6220.53	245.469	0.00367715								#REF!
pmb2657	Argininosuccinic acid	Organic acids	Organic acids	2387-71-5	17968.3	69.5238	8232.43	1522.7	0.000832105		64504	967.153	78117.3	4861.47	0.0177802								#REF!
Lmbn000216	3-Methylmalic acid*	Organic acids	Organic acids	152204-30-3	160397	23593.7	141807	16333.8	0.411417		117510	21468.4	56672.3	12660.7	0.0260062								#REF!
mws2125	Phosphoenolpyruvate	Organic acids	Organic acids	138-08-9	9	0	2699.63	1903.04	0.116183		53881	4901.08	24368	3066.62	0.0019524								#REF!
mws1189	D-Galacturonic acid*	Organic acids	Organic acids	685-73-4	27641.3	1969.16	24547.3	4005.59	0.382437		44472.7	5990.43	21440	2718.52	0.00775284								#REF!
ML10171848	D-Arabinono-1,4-lactone	Carbonhydrates and vitamins	Saccharides and Alcohols	2782-09-4	222200	18662	112993	10499.6	0.00195926		213307	12460.7	650963	117942	0.00643289								#REF!
mws1499	D-Arabinose	Carbonhydrates and vitamins	Saccharides and Alcohols	10323-20-3	110645	13601.1	197187	37471.6	0.0372865		18782.3	1199.73	9178.6	1306.87	0.0015644								#REF!
Zmzn000078	Dihydroxyacetone phosphate	Carbonhydrates and vitamins	Saccharides and Alcohols	57-04-5	37093.3	1521.27	236400	7987.92	4.13313e-06		56012.7	6441.45	61761.7	3377.04	0.326225								#REF!
mws4175	D-Glucurono-6,3-lactone	Carbonhydrates and vitamins	Saccharides and Alcohols	32449-92-6	285367	17359.9	147670	4170.83	0.000401216		172843	22885.4	543547	14346.9	4.15409e-05								#REF!
pmf0139	D-Galactose*	Carbonhydrates and vitamins	Saccharides and Alcohols	59-23-4	4.86637e+06	34971.4	6.85853e+06	486686	0.00446731		549197	38893.8	245167	29685.9	0.000924856								#REF!
pmf0138	D-Mannose*	Carbonhydrates and vitamins	Saccharides and Alcohols	3458-28-4	6275400	105517	8.99493e+06	532064	0.00208916		676083	81934.5	281390	55996.5	0.00491392								#REF!
Zmpn000199	D-Galactaric acid*	Carbonhydrates and vitamins	Saccharides and Alcohols	526-99-8	1.70103e+06	214521	1376100	156662	0.1587		36347.3	2544.86	17247.7	2650.55	0.0018239								#REF!
Hmcn000192	Sedoheptulose	Carbonhydrates and vitamins	Saccharides and Alcohols	3019-74-7	711290	12144	525533	26415.6	0.00083107		16760	2280.17	9	0	0.000484665								#REF!
Zmpn000095	Sorbitol-6-phosphate	Carbonhydrates and vitamins	Saccharides and Alcohols	20479-58-7	96820	7694.94	54298.3	4491.53	0.00251251		33060.3	3118.71	89286	6397.35	0.000365349								#REF!
mws5040	Turanose	Carbonhydrates and vitamins	Saccharides and Alcohols	547-25-1	2455800	193877	1.56333e+07	1.06977e+06	6.79503e-05		9.84497e+06	597241	51820000	3.82339e+06	0.000105355								#REF!
Lmmn000214	Solatriose	Carbonhydrates and vitamins	Saccharides and Alcohols	528-40-5	398687	39916.7	359373	34509	0.351474		174257	7672.57	32000.7	3962.61	2.012e-05								#REF!
mws1589	D-Panose*	Carbonhydrates and vitamins	Saccharides and Alcohols	33401-87-5	50249	3889.92	39750.3	5624.97	0.0957044		186213	37649.9	65148	3779.94	0.0106199								#REF!
pme0500	D-Melezitose	Carbonhydrates and vitamins	Saccharides and Alcohols	597-12-6	29465.7	400.062	28457.7	5181.42	0.797433		240367	32518.4	71583	17317	0.00292503								#REF!
pme2125	Raffinose*	Carbonhydrates and vitamins	Saccharides and Alcohols	512-69-6	97885.7	515.694	93412	19059.1	0.756675		316587	80787.1	114843	7662.2	0.0245423								#REF!
Lmqn000213	Stachyose	Carbonhydrates and vitamins	Saccharides and Alcohols	470-55-3	8964	1009.23	9249.97	2223.46	0.876487		39967.7	5556.72	14799	1189.28	0.00331447								#REF!
mws4163	Nystose	Carbonhydrates and vitamins	Saccharides and Alcohols	13133-07-8	9	0	2318.37	3265.94	0.373901		185333	13786.3	42545.3	7797.61	0.00021807								#REF!
mws0133	Nicotinamide	Carbonhydrates and vitamins	Vitamin	98-92-0	3.44177e+06	134883	1338400	232556	0.000379427		1272300	14920	792847	107294	0.00332298								#REF!
MA10039492	Dehydroascorbic acid	Carbonhydrates and vitamins	Vitamin	490-83-5	780440	25293.3	552130	76743.6	0.0161863		11004.4	2098.33	9	0	0.00176923								#REF!
Hmfn000531	L-Ascorbic acid (Vitamin C)	Carbonhydrates and vitamins	Vitamin	50-81-7	3.69633e+06	368014	1841600	138442	0.00262406		2.34573e+06	100219	1.00487e+07	607750	6.00422e-05								#REF!
pme2266	Biotin	Carbonhydrates and vitamins	Vitamin	58-85-5	90909.3	9749.05	96012.7	12745	0.676168		62613.3	6998.85	28366	5212.83	0.00515712								#REF!
Lmfn004093	Phloretin-4'-O-glucoside (Trilobatin)	Flavonoids	Chalcones	4192-90-9	376397	9259.38	276497	31570.4	0.0127039		245553	16436.3	120990	8345.85	0.000669782								#REF!
Lmsp008443	3,3',5-Trihydroxy-4',7-dimethoxyflavanone	Flavonoids	Dihydroflavone	-	61414.3	6722.35	15793	2254.71	0.000808943		8692	6196.31	9	0	0.118562								#REF!
mws1519	Eriodictyol-7-O-Rutinoside (Eriocitrin)	Flavonoids	Dihydroflavone	13463-28-0	6770.67	828.787	41162.3	10808.1	0.0109317		9	0	9	0	#DIV/0!								#REF!
Lmgp002452	2-Glucosyloxy-(4-hydroxyphenyl)acetic acid (Dhurrin acid)	Flavonoids	Flavonoid	-	2307400	96061.1	2.14823e+06	70732.1	0.13222		721667	9559.73	32586.3	3268.07	6.92605e-08								#REF!
pmb0744	Tricin-4'-O-Benzoic Acid	Flavonoids	Flavonoid	-	254767	16955.3	127260	9824.55	0.000774798		9	0	9	0	#DIV/0!								#REF!
Lmjp003655	6-C-MethylKaempferol-3-glucoside*	Flavonoids	Flavonoid	-	10618000	483984	4.66853e+06	281404	0.000114221		9	0	9	0	#DIV/0!								#REF!
pmb3012	Chrysoeriol-7-O-glucoside	Flavonoids	Flavonoid	19993-32-9	367610	59793.6	137820	18928.6	0.00659963		9	0	9	0	#DIV/0!								#REF!
pmp000579	Diosmetin-7-O-galactoside	Flavonoids	Flavonoid	-	1.01873e+07	926542	4945800	255626	0.00152147		9	0	9	0	#DIV/0!								#REF!
Hmgp002189	Hispidulin-7-O-Glucoside*	Flavonoids	Flavonoid	17680-84-1	9.63583e+06	358231	4.66753e+06	469254	0.000285476		9	0	9	0	#DIV/0!								#REF!
Lmgp002501	Dhurrin-6'-O-Glucoside	Flavonoids	Flavonoid	-	2.63107e+06	102370	1.59643e+06	73435.2	0.000314096		54156.7	3074.36	8657.9	342.692	3.15626e-05								#REF!
Hmcp002399	Limocitrin-3-O-glucoside	Flavonoids	Flavonoid	-	16714.3	4840.65	83115.7	2227.85	6.08988e-05		9	0	9	0	#DIV/0!								#REF!
Hmcp001636	Limocitrin-7-O-glucoside	Flavonoids	Flavonoid	-	40746	4632.07	90489.7	7412.31	0.00129385		9	0	9	0	#DIV/0!								#REF!
Zmzp006857	Tricin-4'-O-[β-guaiacyl-(9''-O-acetyl)glycerol]ether	Flavonoids	Flavonoid	-	447653	31174.3	131343	7569.2	0.000153404		9	0	9	0	#DIV/0!								#REF!
Lmpp003930	Apigenin-7-O-(6''-p-Coumaryl)glucoside	Flavonoids	Flavonoid	-	546677	11416.6	1195400	89864.7	0.00053506		9	0	9	0	#DIV/0!								#REF!
pme0368	Apigenin-7-O-rutinoside (Isorhoifolin)*	Flavonoids	Flavonoid	552-57-8	563660	23047.2	1.21023e+06	32024.4	2.05437e-05		9	0	9	0	#DIV/0!								#REF!
Lmgp004959	Tricin-7-O-neohesperidoside	Flavonoids	Flavonoid	53766-40-8	194000	10601.2	463500	8409.59	9.45414e-06		9	0	9	0	#DIV/0!								#REF!
pmb0716	Tricin-4'-O-glucoside-7-O-glucoside	Flavonoids	Flavonoid	-	127413	13097.3	366190	44010.9	0.00182114		9	0	9	0	#DIV/0!								#REF!
pmb0719	Tricin-4'-O-(syringyl alcohol)ether-5-O-glucoside	Flavonoids	Flavonoid	-	409833	23450.2	1954500	85984.2	1.64414e-05		9	0	9	0	#DIV/0!								#REF!
Zmzp006906	Tricin-4'-O-[β-guaiacyl-(9''-O-p-coumaroyl)glycerol]ether	Flavonoids	Flavonoid	-	34554.7	5295.36	6630.13	1423.5	0.00197006		9	0	9	0	#DIV/0!								#REF!
pmb1312	Tricin-4'-O-(guaiacylglycerol)ether-7-O-glucoside	Flavonoids	Flavonoid	-	5429100	292253	13317000	378419	2.00053e-05		3931.4	281.06	9	0	3.88759e-05								#REF!
Lmmp004720	Apigenin-7-O-(2''-feruloyl)glucuronide-4'-O-glucuronide*	Flavonoids	Flavonoid	-	4789400	114810	2.22273e+06	40250.7	7.51584e-06		9	0	4817.67	6800.48	0.373901								#REF!
mws0048	Apigenin-8-C-Glucoside (Vitexin)*	Flavonoids	Flavonoid carbonoside	3681-93-4	1257000	62928.6	583187	74946.2	0.000622948		9	0	9	0	#DIV/0!								#REF!
mws1434	Apigenin-6-C-glucoside (Isovitexin)*	Flavonoids	Flavonoid carbonoside	29702-25-8	1466400	93653.1	697913	55247.6	0.000563088		9	0	9	0	#DIV/0!								#REF!
pmp000233	Swertiajaponin	Flavonoids	Flavonoid carbonoside	6980-25-2	2.46513e+06	116922	5.47693e+06	265403	0.000125075		9	0	9	0	#DIV/0!								#REF!
Lmnp202580	Apigenin-8-C-(2''-xylosyl)glucoside*	Flavonoids	Flavonoid carbonoside	-	14810000	420729	6.92053e+06	325134	3.04847e-05		9	0	9	0	#DIV/0!								#REF!
Lmnp102580	Apigenin-6-C-(2''-xylosyl)glucoside*	Flavonoids	Flavonoid carbonoside	-	14658000	383933	6.67807e+06	211073	1.34942e-05		9	0	2173.93	3061.68	0.373901								#REF!
Lmnp003080	Hispidulin-8-C-(2''-O-xylosyl)xyloside	Flavonoids	Flavonoid carbonoside	-	47063.7	2529.29	103717	9084.14	0.00105218		9	0	9	0	#DIV/0!								#REF!
pmp000236	Isovitexin-8-O-xylcoside	Flavonoids	Flavonoid carbonoside	-	3771600	140819	1.73527e+06	85401.2	6.28016e-05		9	0	9	0	#DIV/0!								#REF!
pme1665	Isovitexin-7-O-glucoside(Saponarin)	Flavonoids	Flavonoid carbonoside	20310-89-8	107752	12886.3	37621.7	2724.83	0.00166555		9	0	9	0	#DIV/0!								#REF!
mws0913	Kaempferol-3-O-galactoside (Trifolin)	Flavonoids	Flavonols	23627-87-4	824853	82436.3	818503	81954.6	0.942131		35201.3	7092.18	9	0	0.00217169								#REF!
Hmln002189	Quercetin-3-O-(6''-malonyl)galactoside	Flavonoids	Flavonols	-	49071.7	7518.48	45645	5129.3	0.622621		9410.9	1350.28	9	0	0.000596546								#REF!
Lmmp002963	6-C-Methylquercetin-3-O-rutinoside	Flavonoids	Flavonols	-	18898.7	347.795	38210.3	5451.67	0.0074933		9	0	654.933	913.488	0.373901								#REF!
Hmln001836	Kaempferol-3-O-(6''-Acetyl)glucosyl-(1→3)-Galactoside	Flavonoids	Flavonols	-	24856.3	3603.2	69077.7	9401.97	0.00341911		8593.8	1602.51	4906.7	1052.15	0.0529871								#REF!
pmp000411	Genistein-8-C-apiosyl(1→6)glucoside	Flavonoids	Isoflavones	-	1.48807e+07	431328	6697500	437143	4.66978e-05		9	0	9	0	#DIV/0!								#REF!
Lmgp004474	Genistein-7-O-galactoside-rhamnose*	Flavonoids	Isoflavones	-	572880	39632.2	1.17013e+06	88297.4	0.000949689		6260.4	5249.09	7300	10311	0.905018								#REF!
Lmgp003803	5,7,4'-Trihydroxy-6,8-dimethoxyisoflavone-7-O-galactoside-rhamnose	Flavonoids	Isoflavones	-	75277.3	12484.4	220130	13235.2	0.000354503		9	0	9	0	#DIV/0!								#REF!

## Sheet: Table S4
Table S4 The mean value and Standard Deviation for Figure 8.
	Leaf						Root
	CG		SG				CG		SG
Component Name (ng·g-1 FW)	Average	Standard Deviation	Average	Standard Deviation	P value (t-test)		Average	Standard Deviation	Average	Standard Deviation	P value (t-test)
cis-OPDA	350.363	29.0493	203.411	13.9425	0.00297448		766.664	78.0386	365.964	44.4298	0.00322475
JA	286.972	82.9632	46.7934	32.8034	0.0189835		630.271	92.1513	85.2333	24.4561	0.00127193
czR	168.263	12.2363	173.964	36.4275	0.844056		73.7341	4.40689	28.6911	0.910244	0.000144573
IAA	278.322	21.7059	228.054	16.0494	0.0579765		24.3684	4.20209	19.5456	1.94742	0.214836
SA	46.2319	4.49195	53.0418	14.4619	0.55937		64.3344	5.56607	40.9746	12.9074	0.0784954
JA-ILe	16.194	6.87852	3.06566	1.68944	0.0587217		77.7785	7.68664	8.96331	3.34056	0.000314338
iPR	90.661	4.30337	104.875	5.80362	0.0497086		0.52072	0.103167	0.644954	0.13226	0.354022
ACC	13.4703	0.87667	12.9072	0.968225	0.574987		18.9869	0.45314	52.6059	4.16371	0.00034337
ABA	16.5532	0.236919	30.2537	1.95517	0.000598692		3.21985	0.998544	1.24253	0.145067	0.0502622
tZ	10.4666	2.1502	3.93925	0.124592	0.0127874		3.44567	1.74235	0.718502	0.125357	0.0918449
tzR	0.98304	0.0208276	1.29056	0.152357	0.0474346		1.25723	0.0885834	1.14007	0.0363537	0.158596
cZ	0.446793	0.0846148	0.677807	0.130186	0.103171		1.09242	0.274575	0.166344	0.0333278	0.00907035
iP	0.380589	0.00578243	0.4016	0.016673	0.167513		0.311893	0.0116409	0.321578	0.00782115	0.384025
